# Supplementary material for: Vital Conversations: An Interactive Conflict Resolution Training Session for Fourth-Year Medical Students
Source: MedEdPORTAL. 2021 Jan 25;17:11074. doi: 10.15766/mep_2374-8265.11074 (PMC7830754; doi:10.15766/mep_2374-8265.11074)
Supplement: Supplementary file 1 — Prework.docxTKI Teaching for Prework.docxVideo Realistic for Appendix A.mp4Video Empathic for Appendix A.mp4Rubric.docxClinical Encounter for Student.docxStandardized Patient Brief.docxPostwork.docxVideo 1 Conflict Resolution Postwork.mp4Video 2 Conflict Resolution Postwork.mp4 [file mep_2374-8265.11074-s001.zip]

Archive with 11 entries (11 files):
- A. Prework.docx
- B. TKI Teaching for Prework.docx
- C. Video Realistic for Appendix A.mp4
- D. Video Empathic for Appendix A.mp4
- E. Rubric.docx
- F. Clinical Encounter for Student.docx
- G. Standardized Patient Brief.docx
- H. Postwork.docx
- I. Video 1 Conflict Resolution Postwork.mp4
- J. Video 2 Conflict Resolution Postwork.mp4
- _Educational_Summary_Report_11074.pdf
